# Supplementary material for: Mild Oxidative Stress Induced by Sodium Arsenite Reduces Lipocalin-2 Expression Levels in Cortical Glial Cells
Source: Int J Mol Sci. 2023 Nov 1;24(21):15864. doi: 10.3390/ijms242115864 (PMC10649205; doi:10.3390/ijms242115864)
Supplement: Supplementary file 1 [file ijms-24-15864-s001.zip]

Archive with 1 entries (1 files):
- ijms-2675487-supplementary.pdf
